# Supplementary material for: Genome-wide identification of the CYP82 gene family in cucumber and functional characterization of CsCYP82D102 in regulating resistance to powdery mildew
Source: PeerJ. 2024 Mar 28;12:e17162. doi: 10.7717/peerj.17162 (PMC10981884; doi:10.7717/peerj.17162)
Supplement: Supplemental Information 12 [file peerj-12-17162-s012.nwk]

((((((Csa3G852560:0.26957487,Csa3G852580:0.27456582)1.0000:0.13219095,(MpCYP82D62:0.15028877,ObCYP82D33:0.12898173)1.0000:0.18354064)0.5210:0.01815338,((GmCYP82A3:0.19546349,PsaCYP82A1:0.21095627)0.9990:0.05486946,(GmCYP82A4:0.15518184,GmCYP82A2:0.19408871)1.0000:0.11630298)0.9990:0.08203872)0.3940:0.01054400,(Csa3G852590:0.19525675,Csa3G852600:0.17735698)1.0000:0.25525766)0.3110:0.01019253,(((Csa3G853150:0.21209878,Csa3G853160:0.25087083)0.9740:0.03652712,Csa3G853170:0.22280880)0.8540:0.02324079,((Csa3G852630:0.17338040,Csa3G852640:0.17088915)0.9400:0.03803984,(Csa3G852610:0.37661833,(Csa3G852620:0.14457057,Csa3G853140:0.26566782)0.8050:0.08060403)0.7410:0.03030349)0.9020:0.03766837)1.0000:0.13639084)0.3480:0.00749268,(ShCYP82D61:0.30759313,(AtCYP82C4:0.05281062,(AtCYP82C2:0.05938473,AtCYP82C3:0.06551753)0.6210:0.00686025)1.0000:0.26468030)0.6280:0.02340756,(AtCYP82G1:0.47835822,((EcCYP82N2v2:0.16724654,PsoCYP82N3:0.19217944)1.0000:0.18261507,(PsoCYP82N4:0.29020784,((PsoCYP82Y2:0.31322401,PsoCYP82Y1:0.21740424)1.0000:0.12138944,(PsoCYP82X2:0.28957673,PsoCYP82X1:0.25884491)1.0000:0.10718841)0.9450:0.03803138)0.9610:0.03936261)1.0000:0.06215370)0.7210:0.03144933);
