# Supplementary material for: Genome-wide identification of the CYP82 gene family in cucumber and functional characterization of CsCYP82D102 in regulating resistance to powdery mildew
Source: PeerJ. 2024 Mar 28;12:e17162. doi: 10.7717/peerj.17162 (PMC10981884; doi:10.7717/peerj.17162)
Supplement: Supplemental Information 13 [file peerj-12-17162-s013.csv]

ID	expanded_ovary_fertilized	expanded_ovary_unfertilized	female_flower	leaf	male_flower	ovary_unexpanded	root	stem	tendril_base_part	tendril
Csa3G852560	9.672	6.279	14.683	12.43	7.472	12.857	3.041	13.645	69.481	66.342
Csa3G852580	7.997	9.064	9.578	10.42	6.03	12.118	4.017	8.03	3.423	3.356
Csa3G852590	0.216	0.043	4.654	6.795	1.442	0.204	0	3.462	36.302	37.752
Csa3G852600	3.648	3.58	33.216	4.973	4.201	6.158	65.903	47.623	95.871	115.446
Csa3G852610	42.726	32.578	19.915	39.159	7.381	38.117	46.886	36.014	96.247	98.6
Csa3G852620	14.208	4.403	0.464	2.241	0.107	10.697	19.721	0.335	0.096	0.045
Csa3G852630	0	0	0.036	0	0	0	16.839	0	0.096	0.045
Csa3G852640	1.065	1.245	5.213	10.869	4.685	0.612	0	2.842	52.567	47.346
Csa3G853140	4.943	4.299	0.202	1.996	0.602	3.023	3.877	0	0	0.084
Csa3G853150	4.845	3.371	10.571	0.394	3.712	5.067	0.29	0.108	1.395	1.297
Csa3G853160	0	0	0.281	0.092	0	0	0.963	0	0	0
Csa3G853170	0	0.039	0.034	0.039	0.24	0.074	19.462	0	0.046	0
