# Supplementary material for: Genome-wide identification of the CYP82 gene family in cucumber and functional characterization of CsCYP82D102 in regulating resistance to powdery mildew
Source: PeerJ. 2024 Mar 28;12:e17162. doi: 10.7717/peerj.17162 (PMC10981884; doi:10.7717/peerj.17162)
Supplement: Supplemental Information 15 [file peerj-12-17162-s015.csv]

	control_1	control_2	control_3	powdery_mildew_1	powdery_mildew_2	powdery_mildew_3
Csa3G852560	2.14376890158222	1.39183369535478	1.81867880126181	0.908621560262333	0.999269089843163	1.60571240469174
Csa3G852580	1.47340768360208	0.877704207245231	0.981262305892448	0.987151298363284	0.887104878347916	1.11693027811884
Csa3G852590	0.333523344943858	0.109648066730098	0.226095391310646	0.191701607628943	0.175691934429319	1.30300915658224
Csa3G852600	0.422676507398827	0.241503413748748	0.254768171741333	0.13877515787513	0.0868784483875559	0.418318421708752
Csa3G852610	5.95749676929931	5.77668831917299	5.76143155692452	4.29523077882251	4.28375142351403	5.49758362638707
Csa3G852620	0.684506381580514	1.82764020062856	0.950100321320162	1.28617145110702	0.94580019948993	1.24445479459163
Csa3G852630	1.40716237354112	0.851717464160844	1.15830470836781	4.1029520148541	3.28901257350436	3.21582922536315
Csa3G852640	0.918541182259247	2.28125016622581	0.947845664388673	1.41675868935285	1.00499748615924	1.89898222676136
Csa3G853140	0.188386997686099	0.56863338622302	0.284146898115727	0.945641410615654	0.649806732801402	0.481751521288345
Csa3G853150	0.0579297391344609	0	0	0	0	0.0619807520579506
Csa3G853160	1.78109108493121	1.32155871767459	1.05516788313671	2.6639275007026	2.74755282206449	1.00252250976871
Csa3G853170	0.131507964158255	0.053521768266028	0.0925073142658811	0.312553656588339	0.173611023132202	0.186675495996991
